# Supplementary material for: Who is wearing a mask? Gender-, age-, and location-related differences during the COVID-19 pandemic
Source: PLoS One. 2020 Oct 15;15(10):e0240785. doi: 10.1371/journal.pone.0240785 (PMC7561164; doi:10.1371/journal.pone.0240785)
Supplement: S1 File — Its contains raw data for the initial data collection period in June. (XLSX) [file pone.0240785.s001.xlsx]

## Sheet: Urban
Date:	Time:	Direct Distance From Post Office:(miles)	Direct Distance From Post Office: (km)	County:	Total	Women Total	Young Women w Mask	Middle Age Women w Mask	Older Women w Mask	Women w Mask	Young Women Incorrect Wearer	Middle Age Women Incorrect Wearer	Older Women Incorrect Wearer	Women Incorrect Wearer	Young Women No Mask	Middle Age Women No Mask	Older Women No Mask	Women No Mask	Men Total	Young Men w Mask	Middle Age Men w Mask	Older Men w Mask	Men w Mask	Young Men Incorrect Wearer	Middle Age Men Incorrect Wearer	Older Men Incorrect Wearer	Men Incorrect Wearer	Young Men No Mask	Middle Age Men No Mask	Older Men No Mask	Men No Mask	Total Mask	Total Incorrect Wearer	Total No Mask
2020-06-03	4-445 pm	0.55	0.89	Milwaukee	105	53	8	10	5	23	0	1	0	1	11	13	5	29	52	5	9	6	20	0	0	0	0	16	13	3	32	43	1	61
2020-06-03	4:10-5pm	2.93	4.71	Milwaukee	96	32	4	17	3	24	1	0	0	1	6	1	0	7	64	7	14	11	32	0	0	0	0	10	14	8	32	56	1	39
2020-06-04	1:45-2pm	1.01	1.63	Milwaukee	12	4	2	0	0	2	0	0	0	0	2	0	0	2	8	1	0	0	1	0	0	0	0	6	0	1	7	3	0	9
2020-06-04	2-2:45pm	0.98	1.57	Milwaukee	47	20	5	2	2	9	0	0	0	0	8	2	1	11	27	2	3	2	7	0	0	0	0	5	10	5	20	16	0	31
2020-06-04	1:50-2:30pm	1.97	3.17	Milwaukee	165	85	12	20	8	40	2	3	0	5	20	19	1	40	80	11	21	6	38	2	1	0	3	20	16	3	39	78	8	79
2020-06-04	7:15-7:45 pm	0.93	1.5	Milwaukee	171	66	20	14	2	36	0	0	0	0	23	6	1	30	105	22	19	6	47	0	0	0	0	31	21	6	58	83	0	88
2020-06-05	6:35-7:15pm	1.08	1.74	Milwaukee	92	46	7	10	1	18	0	0	0	0	12	15	1	28	46	3	12	2	17	0	0	0	0	12	14	3	29	35	0	57
2020-06-05	6:35-7:30 pm	1.18	1.9	Milwaukee	233	103	29	18	0	47	0	2	0	2	34	19	1	54	130	30	7	4	41	0	0	0	0	67	14	8	89	88	2	143
2020-06-06	2-2:30 pm	3.07	4.94	Milwaukee	171	98	16	29	9	54	2	2	1	5	14	20	5	39	73	15	15	3	33	1	2	0	3	6	25	6	37	87	8	76
2020-06-06	2:30-3 pm	2.94	4.72	Milwaukee	97	51	6	13	4	23	0	1	0	1	7	16	4	27	46	7	12	7	26	0	0	0	0	9	7	4	20	49	1	47
2020-06-06	3-3:45 pm	3.1	4.98	Milwaukee	181	94	27	10	10	47	7	1	0	8	23	16	0	39	87	10	15	7	32	3	2	0	5	25	21	4	50	79	13	89
2020-06-06	4-5 pm	3.07	4.95	Milwaukee	276	174	48	16	2	66	5	0	0	5	73	28	2	103	102	31	13	1	45	4	0	0	4	42	9	2	53	111	9	156
2020-06-07	345-415 pm	3.81	6.12	Milwaukee	58	36	13	4	0	17	0	0	0	0	13	5	1	19	22	4	2	0	6	0	0	0	0	10	5	1	16	23	0	35
2020-06-09	3:10-3:40pm	1.27	2.04	Milwaukee	57	29	8	6	6	20	0	0	1	1	3	3	2	8	28	2	8	4	14	0	0	0	0	6	5	3	14	34	1	22
2020-06-06	1130 am-1205 pm	2.94	4.73	Milwaukee	219	136	50	19	3	72	0	0	0	0	41	21	2	64	83	29	14	5	48	0	0	0	0	15	16	4	35	120	0	99

## Sheet: Suburban
Date:	Time:	Direct Distance From Post Office: (miles)	Direct Distance From Post Office: (km)	County:	Total	Women Total	Young Women w Mask	Middle Age Women w Mask	Older Women w Mask	Women w Mask	Young Women Incorrect Wearer	Middle Age Women Incorrect Wearer	Older Women Incorrect Wearer	Women Incorrect Wearer	Young Women No Mask	Middle Age Women No Mask	Older Women No Mask	Women No Mask	Men Total	Young Men w Mask	Middle Age Men w Mask	Older Men w Mask	Men w Mask	Young Men Incorrect Wearer	Middle Age Men Incorrect Wearer	Older Men Incorrect Wearer	Men Incorrect Wearer	Young Men No Mask	Middle Age Men No Mask	Older Men No Mask	Men No Mask	Total Mask	Total Incorrect Wearer	Total No Mask
2020-06-03	5pm-5:15pm	9.51	15.31	Waukesha	25	8	2	4	0	6	0	0	0	0	0	2	0	2	17	2	5	2	9	0	0	0	0	6	2	0	8	15	0	10
2020-06-04	12.30 pm-1250pm	10.71	17.24	Milwaukee	57	37	8	16	5	29	0	0	0	0	1	7	0	8	20	2	8	0	10	0	0	0	0	3	7	0	10	39	0	18
2020-06-06	11.40 am-12.35 pm	10.69	17.21	Milwaukee	236	142	18	45	18	81	1	0	0	1	32	23	5	60	94	10	21	11	42	1	0	1	2	19	25	6	50	123	3	110
2020-06-06	430-530 pm	7.13	11.48	Milwaukee	347	220	61	28	5	94	0	0	0	0	94	30	2	126	127	23	13	8	44	0	0	0	0	60	18	5	83	138	0	209
2020-06-06	915-1015am	19.69	31.69	Waukesha	129	72	9	17	8	34	0	0	0	0	12	20	6	38	57	4	7	4	15	0	0	0	0	9	25	8	42	49	0	80
2020-06-06	1105-1215	19.62	32.06	Ozaukee	285	148	28	37	19	84	0	0	0	0	24	31	9	64	137	15	31	16	62	0	2	0	2	19	42	12	73	146	2	137
2020-06-06	1245-220pm	13.48	21.69	Ozaukee	292	112	17	47	17	81	0	1	0	1	4	18	8	30	180	24	49	28	101	0	0	0	0	28	38	13	79	182	1	109
2020-06-07	915-1130	19.69	31.69	Waukesha	236	120	16	28	7	51	0	1	0	1	24	33	11	68	116	6	16	7	29	0	1	1	2	20	48	17	85	80	3	153
2020-06-07	11-1135 am	8.59	13.82	Milwaukee	199	65	17	19	4	40	0	0	0	0	12	13	0	25	134	21	33	13	67	0	1	0	1	29	30	7	66	107	1	91
2020-06-07	2.30-3.00pm	13.41	21.58	Waukesha	165	66	5	13	13	31	0	0	0	0	9	20	6	35	99	6	17	19	42	0	0	0	0	12	38	7	57	73	0	92
2020-06-07	12-1225 pm	8.47	13.64	Milwaukee	151	99	26	13	9	48	0	0	0	0	30	17	4	51	52	9	12	5	26	0	0	0	0	15	10	1	26	74	0	77
2020-06-07	3.00-3.25 pm	13.27	21.36	Waukesha	104	62	14	22	2	38	0	0	0	0	8	15	1	24	42	7	15	0	22	0	0	0	0	4	14	2	20	60	0	44
2020-06-07	3.30-3.50 pm	10.95	17.62	Waukesha	83	42	5	14	5	24	0	0	0	0	5	12	1	18	41	2	11	3	16	1	1	0	2	7	15	1	23	40	2	41

## Sheet: Rural
Date:	Time:	Direct Distance From Post Office: (miles)	Direct Distance From Post Office: (km)	County:	Total	Women Total	Young Women w Mask	Middle Age Women w Mask	Older Women w Mask	Women w Mask	Young Women Incorrect Wearer	Middle Age Women Incorrect Wearer	Older Women Incorrect Wearer	Women Incorrect Wearer	Young Women No Mask	Middle Age Women No Mask	Older Women No Mask	Women No Mask	Men Total	Young Men w Mask	Middle Age Men w Mask	Older Men w Mask	Men w Mask	Young Men Incorrect Wearer	Middle Age Men Incorrect Wearer	Older Men Incorrect Wearer	Men Incorrect Wearer	Young Men No Mask	Middle Age Men No Mask	Older Men No Mask	Men No Mask	Total Mask	Total Incorrect Wearer	Total No Mask
2020-06-03	3:30-4:15pm	57.14	91.96	Washington	149	77	0	6	1	7	0	0	0	0	20	48	2	70	72	1	1	2	4	0	1	0	1	41	24	2	67	11	1	137
2020-06-03	4:40-5:25pm	28.75	46.27	Washington	175	101	2	14	3	19	0	0	0	0	36	46	0	82	74	2	5	1	8	0	0	0	0	27	35	4	66	27	0	148
2020-06-03	2-3pm	22.9	36.85	Waukesha	59	21	2	2	3	7	0	0	0	0	1	9	4	14	38	1	0	2	3	0	0	0	0	12	15	8	35	10	0	49
2020-06-04	4:10-4:55pm	27.19	43.75	Washington	142	62	0	8	3	11	0	0	0	0	14	35	2	51	80	0	6	4	10	0	1	0	1	16	51	2	69	21	1	120
2020-06-08	10:05-11:15am	22.9	36.85	Waukesha	136	60	4	10	4	18	0	0	0	0	12	19	11	42	76	8	6	2	16	0	0	0	0	14	33	13	60	34	0	102
2020-06-08	12:05-12:50pm	49.62	79.85	Sheboygan	230	129	0	12	13	25	0	0	0	0	40	48	16	104	101	2	11	7	20	0	0	0	0	23	40	18	81	45	0	185
2020-06-08	1:00-1:45pm	49.31	79.35	Sheboygan	78	55	1	11	9	21	0	0	0	0	5	24	5	34	23	0	2	4	6	0	1	0	1	3	11	2	16	27	1	50
2020-06-08	2:50-3:35pm	41.23	66.36	Sheboygan	65	33	0	0	2	2	0	0	0	0	5	22	4	31	32	1	2	1	4	0	0	0	0	10	11	7	28	6	0	59
2020-06-09	12:35-1:20pm	24.06	38.73	Ozaukee	189	109	4	21	17	42	0	0	1	1	28	31	7	66	80	4	10	11	25	0	0	0	0	21	29	5	55	67	1	121
2020-06-09	1:55-2:40	23.72	38.17	Washington	65	30	0	1	3	4	0	0	0	0	10	14	2	26	35	1	3	5	9	0	0	0	0	4	18	4	26	13	0	52
