# Supplementary material for: Who is wearing a mask? Gender-, age-, and location-related differences during the COVID-19 pandemic
Source: PLoS One. 2020 Oct 15;15(10):e0240785. doi: 10.1371/journal.pone.0240785 (PMC7561164; doi:10.1371/journal.pone.0240785)
Supplement: S3 File — Its contains dummy coded data and the codebook for the June observation period. These data were used to perform the logistic regression analysis. (XLSX) [file pone.0240785.s003.xlsx]

## Sheet: Sheet1
ID	Mask	Gender	Age	Location
1	0	0	0	0
2	0	0	0	0
3	0	0	0	0
4	0	0	0	0
5	0	0	0	0
6	0	0	0	0
7	0	0	0	0
8	0	0	0	0
9	0	0	0	0
10	0	0	0	0
11	0	0	0	0
12	0	0	0	0
13	0	0	0	0
14	0	0	0	0
15	0	0	0	0
16	0	0	0	0
17	0	0	0	0
18	0	0	0	0
19	0	0	0	0
20	0	0	0	0
21	0	0	0	0
22	0	0	0	0
23	0	0	0	0
24	0	0	0	0
25	0	0	0	0
26	0	0	0	0
27	0	0	0	0
28	0	0	0	0
29	0	0	0	0
30	0	0	0	0
31	0	0	0	0
32	0	0	0	0
33	0	0	0	0
34	0	0	0	0
35	0	0	0	0
36	0	0	0	0
37	0	0	0	0
38	0	0	0	0
39	0	0	0	0
40	0	0	0	0
41	0	0	0	0
42	0	0	0	0
43	0	0	0	0
44	0	0	0	0
45	0	0	0	0
46	0	0	0	0
47	0	0	0	0
48	0	0	0	0
49	0	0	0	0
50	0	0	0	0
51	0	0	0	0
52	0	0	0	0
53	0	0	0	0
54	0	0	0	0
55	0	0	0	0
56	0	0	0	0
57	0	0	0	0
58	0	0	0	0
59	0	0	0	0
60	0	0	0	0
61	0	0	0	0
62	0	0	0	0
63	0	0	0	0
64	0	0	0	0
65	0	0	0	0
66	0	0	0	0
67	0	0	0	0
68	0	0	0	0
69	0	0	0	0
70	0	0	0	0
71	0	0	0	0
72	0	0	0	0
73	0	0	0	0
74	0	0	0	0
75	0	0	0	0
76	0	0	0	0
77	0	0	0	0
78	0	0	0	0
79	0	0	0	0
80	0	0	0	0
81	0	0	0	0
82	0	0	0	0
83	0	0	0	0
84	0	0	0	0
85	0	0	0	0
86	0	0	0	0
87	0	0	0	0
88	0	0	0	0
89	0	0	0	0
90	0	0	0	0
91	0	0	0	0
92	0	0	0	0
93	0	0	0	0
94	0	0	0	0
95	0	0	0	0
96	0	0	0	0
97	0	0	0	0
98	0	0	0	0
99	0	0	0	0
100	0	0	0	0
101	0	0	0	0
102	0	0	0	0
103	0	0	0	0
104	0	0	0	0
105	0	0	0	0
106	0	0	0	0
107	0	0	0	0
108	0	0	0	0
109	0	0	0	0
110	0	0	0	0
111	0	0	0	0
112	0	0	0	0
113	0	0	0	0
114	0	0	0	0
115	0	0	0	0
116	0	0	0	0
117	0	0	0	0
118	0	0	0	0
119	0	0	0	0
120	0	0	0	0
121	0	0	0	0
122	0	0	0	0
123	0	0	0	0
124	0	0	0	0
125	0	0	0	0
126	0	0	0	0
127	0	0	0	0
128	0	0	0	0
129	0	0	0	0
130	0	0	0	0
131	0	0	0	0
132	0	0	0	0
133	0	0	0	0
134	0	0	0	0
135	0	0	0	0
136	0	0	0	0
137	0	0	0	0
138	0	0	0	0
139	0	0	0	0
140	0	0	0	0
141	0	0	0	0
142	0	0	0	0
143	0	0	0	0
144	0	0	0	0
145	0	0	0	0
146	0	0	0	0
147	0	0	0	0
148	0	0	0	0
149	0	0	0	0
150	0	0	0	0
151	0	0	0	0
152	0	0	0	0
153	0	0	0	0
154	0	0	0	0
155	0	0	0	0
156	0	0	0	0
157	0	0	0	0
158	0	0	0	0
159	0	0	0	0
160	0	0	0	0
161	0	0	0	0
162	0	0	0	0
163	0	0	0	0
164	0	0	0	0
165	0	0	0	0
166	0	0	0	0
167	0	0	0	0
168	0	0	0	0
169	0	0	0	0
170	0	0	0	0
171	0	0	0	0
172	0	0	0	0
173	0	0	0	0
174	0	0	0	0
175	0	0	0	0
176	0	0	0	0
177	0	0	0	0
178	0	0	0	0
179	0	0	0	0
180	0	0	0	0
181	0	0	0	0
182	0	0	0	0
183	0	0	0	0
184	0	0	0	0
185	0	0	0	0
186	0	0	0	0
187	0	0	0	0
188	0	0	0	0
189	0	0	0	0
190	0	0	0	0
191	0	0	0	0
192	0	0	0	0
193	0	0	0	0
194	0	0	0	0
195	0	0	0	0
196	0	0	0	0
197	0	0	0	0
198	0	0	0	0
199	0	0	0	0
200	0	0	0	0
201	0	0	0	0
202	0	0	0	0
203	0	0	0	0
204	0	0	0	0
205	0	0	0	0
206	0	0	0	0
207	0	0	0	0
208	0	0	0	0
209	0	0	0	0
210	0	0	0	0
211	0	0	0	0
212	0	0	0	0
213	0	0	0	0
214	0	0	0	0
215	0	0	0	0
216	0	0	0	0
217	0	0	0	0
218	0	0	0	0
219	0	0	0	0
220	0	0	0	0
221	0	0	0	0
222	0	0	0	0
223	0	0	0	0
224	0	0	0	0
225	0	0	0	0
226	0	0	0	0
227	0	0	0	0
228	0	0	0	0
229	0	0	0	0
230	0	0	0	0
231	0	0	0	0
232	0	0	0	0
233	0	0	0	0
234	0	0	0	0
235	0	0	0	0
236	0	0	0	0
237	0	0	0	0
238	0	0	0	0
239	0	0	0	0
240	0	0	0	0
241	0	0	0	0
242	0	0	0	0
243	0	0	0	0
244	0	0	0	0
245	0	0	0	0
246	0	0	0	0
247	0	0	0	0
248	0	0	0	0
249	0	0	0	0
250	0	0	0	0
251	0	0	0	0
252	0	0	0	0
253	0	0	0	0
254	0	0	0	0
255	0	0	0	0
256	0	0	0	0
257	0	0	0	0
258	0	0	0	0
259	0	0	0	0
260	0	0	0	0
261	0	0	0	0
262	0	0	0	0
263	0	0	0	0
264	0	0	0	0
265	0	0	0	0
266	0	0	0	0
267	0	0	0	0
268	0	0	0	0
269	0	0	0	0
270	0	0	0	0
271	0	0	0	0
272	0	0	0	0
273	0	0	0	0
274	0	0	0	0
275	0	0	0	0
276	0	0	0	0
277	0	0	0	0
278	0	0	0	0
279	0	0	0	0
280	0	0	0	0
281	0	0	0	0
282	0	0	0	0
283	0	0	0	0
284	0	0	0	0
285	0	0	0	0
286	0	0	0	0
287	0	0	0	0
288	0	0	0	0
289	0	0	0	0
290	0	0	0	0
291	0	0	0	1
292	0	0	0	1
293	0	0	0	1
294	0	0	0	1
295	0	0	0	1
296	0	0	0	1
297	0	0	0	1
298	0	0	0	1
299	0	0	0	1
300	0	0	0	1
301	0	0	0	1
302	0	0	0	1
303	0	0	0	1
304	0	0	0	1
305	0	0	0	1
306	0	0	0	1
307	0	0	0	1
308	0	0	0	1
309	0	0	0	1
310	0	0	0	1
311	0	0	0	1
312	0	0	0	1
313	0	0	0	1
314	0	0	0	1
315	0	0	0	1
316	0	0	0	1
317	0	0	0	1
318	0	0	0	1
319	0	0	0	1
320	0	0	0	1
321	0	0	0	1
322	0	0	0	1
323	0	0	0	1
324	0	0	0	1
325	0	0	0	1
326	0	0	0	1
327	0	0	0	1
328	0	0	0	1
329	0	0	0	1
330	0	0	0	1
331	0	0	0	1
332	0	0	0	1
333	0	0	0	1
334	0	0	0	1
335	0	0	0	1
336	0	0	0	1
337	0	0	0	1
338	0	0	0	1
339	0	0	0	1
340	0	0	0	1
341	0	0	0	1
342	0	0	0	1
343	0	0	0	1
344	0	0	0	1
345	0	0	0	1
346	0	0	0	1
347	0	0	0	1
348	0	0	0	1
349	0	0	0	1
350	0	0	0	1
351	0	0	0	1
352	0	0	0	1
353	0	0	0	1
354	0	0	0	1
355	0	0	0	1
356	0	0	0	1
357	0	0	0	1
358	0	0	0	1
359	0	0	0	1
360	0	0	0	1
361	0	0	0	1
362	0	0	0	1
363	0	0	0	1
364	0	0	0	1
365	0	0	0	1
366	0	0	0	1
367	0	0	0	1
368	0	0	0	1
369	0	0	0	1
370	0	0	0	1
371	0	0	0	1
372	0	0	0	1
373	0	0	0	1
374	0	0	0	1
375	0	0	0	1
376	0	0	0	1
377	0	0	0	1
378	0	0	0	1
379	0	0	0	1
380	0	0	0	1
381	0	0	0	1
382	0	0	0	1
383	0	0	0	1
384	0	0	0	1
385	0	0	0	1
386	0	0	0	1
387	0	0	0	1
388	0	0	0	1
389	0	0	0	1
390	0	0	0	1
391	0	0	0	1
392	0	0	0	1
393	0	0	0	1
394	0	0	0	1
395	0	0	0	1
396	0	0	0	1
397	0	0	0	1
398	0	0	0	1
399	0	0	0	1
400	0	0	0	1
401	0	0	0	1
402	0	0	0	1
403	0	0	0	1
404	0	0	0	1
405	0	0	0	1
406	0	0	0	1
407	0	0	0	1
408	0	0	0	1
409	0	0	0	1
410	0	0	0	1
411	0	0	0	1
412	0	0	0	1
413	0	0	0	1
414	0	0	0	1
415	0	0	0	1
416	0	0	0	1
417	0	0	0	1
418	0	0	0	1
419	0	0	0	1
420	0	0	0	1
421	0	0	0	1
422	0	0	0	1
423	0	0	0	1
424	0	0	0	1
425	0	0	0	1
426	0	0	0	1
427	0	0	0	1
428	0	0	0	1
429	0	0	0	1
430	0	0	0	1
431	0	0	0	1
432	0	0	0	1
433	0	0	0	1
434	0	0	0	1
435	0	0	0	1
436	0	0	0	1
437	0	0	0	1
438	0	0	0	1
439	0	0	0	1
440	0	0	0	1
441	0	0	0	1
442	0	0	0	1
443	0	0	0	1
444	0	0	0	1
445	0	0	0	1
446	0	0	0	1
447	0	0	0	1
448	0	0	0	1
449	0	0	0	1
450	0	0	0	1
451	0	0	0	1
452	0	0	0	1
453	0	0	0	1
454	0	0	0	1
455	0	0	0	1
456	0	0	0	1
457	0	0	0	1
458	0	0	0	1
459	0	0	0	1
460	0	0	0	1
461	0	0	0	1
462	0	0	0	1
463	0	0	0	1
464	0	0	0	1
465	0	0	0	1
466	0	0	0	1
467	0	0	0	1
468	0	0	0	1
469	0	0	0	1
470	0	0	0	1
471	0	0	0	1
472	0	0	0	1
473	0	0	0	1
474	0	0	0	1
475	0	0	0	1
476	0	0	0	1
477	0	0	0	1
478	0	0	0	1
479	0	0	0	1
480	0	0	0	1
481	0	0	0	1
482	0	0	0	1
483	0	0	0	1
484	0	0	0	1
485	0	0	0	1
486	0	0	0	1
487	0	0	0	1
488	0	0	0	1
489	0	0	0	1
490	0	0	0	1
491	0	0	0	1
492	0	0	0	1
493	0	0	0	1
494	0	0	0	1
495	0	0	0	1
496	0	0	0	1
497	0	0	0	1
498	0	0	0	1
499	0	0	0	1
500	0	0	0	1
501	0	0	0	1
502	0	0	0	1
503	0	0	0	1
504	0	0	0	1
505	0	0	0	1
506	0	0	0	1
507	0	0	0	1
508	0	0	0	1
509	0	0	0	1
510	0	0	0	1
511	0	0	0	1
512	0	0	0	1
513	0	0	0	1
514	0	0	0	1
515	0	0	0	1
516	0	0	0	1
517	0	0	0	1
518	0	0	0	1
519	0	0	0	1
520	0	0	0	1
521	0	0	0	1
522	0	0	0	1
523	0	0	0	1
524	0	0	0	1
525	0	0	0	1
526	0	0	0	1
527	0	0	0	1
528	0	0	0	1
529	0	0	0	1
530	0	0	0	1
531	0	0	0	1
532	0	0	0	1
533	0	0	0	1
534	0	0	0	1
535	0	0	0	1
536	0	0	0	1
537	0	0	0	1
538	0	0	0	1
539	0	0	0	1
540	0	0	0	1
541	0	0	0	1
542	0	0	0	1
543	0	0	0	1
544	0	0	0	1
545	0	0	0	1
546	0	0	0	2
547	0	0	0	2
548	0	0	0	2
549	0	0	0	2
550	0	0	0	2
551	0	0	0	2
552	0	0	0	2
553	0	0	0	2
554	0	0	0	2
555	0	0	0	2
556	0	0	0	2
557	0	0	0	2
558	0	0	0	2
559	0	0	0	2
560	0	0	0	2
561	0	0	0	2
562	0	0	0	2
563	0	0	0	2
564	0	0	0	2
565	0	0	0	2
566	0	0	0	2
567	0	0	0	2
568	0	0	0	2
569	0	0	0	2
570	0	0	0	2
571	0	0	0	2
572	0	0	0	2
573	0	0	0	2
574	0	0	0	2
575	0	0	0	2
576	0	0	0	2
577	0	0	0	2
578	0	0	0	2
579	0	0	0	2
580	0	0	0	2
581	0	0	0	2
582	0	0	0	2
583	0	0	0	2
584	0	0	0	2
585	0	0	0	2
586	0	0	0	2
587	0	0	0	2
588	0	0	0	2
589	0	0	0	2
590	0	0	0	2
591	0	0	0	2
592	0	0	0	2
593	0	0	0	2
594	0	0	0	2
595	0	0	0	2
596	0	0	0	2
597	0	0	0	2
598	0	0	0	2
599	0	0	0	2
600	0	0	0	2
601	0	0	0	2
602	0	0	0	2
603	0	0	0	2
604	0	0	0	2
605	0	0	0	2
606	0	0	0	2
607	0	0	0	2
608	0	0	0	2
609	0	0	0	2
610	0	0	0	2
611	0	0	0	2
612	0	0	0	2
613	0	0	0	2
614	0	0	0	2
615	0	0	0	2
616	0	0	0	2
617	0	0	0	2
618	0	0	0	2
619	0	0	0	2
620	0	0	0	2
621	0	0	0	2
622	0	0	0	2
623	0	0	0	2
624	0	0	0	2
625	0	0	0	2
626	0	0	0	2
627	0	0	0	2
628	0	0	0	2
629	0	0	0	2
630	0	0	0	2
631	0	0	0	2
632	0	0	0	2
633	0	0	0	2
634	0	0	0	2
635	0	0	0	2
636	0	0	0	2
637	0	0	0	2
638	0	0	0	2
639	0	0	0	2
640	0	0	0	2
641	0	0	0	2
642	0	0	0	2
643	0	0	0	2
644	0	0	0	2
645	0	0	0	2
646	0	0	0	2
647	0	0	0	2
648	0	0	0	2
649	0	0	0	2
650	0	0	0	2
651	0	0	0	2
652	0	0	0	2
653	0	0	0	2
654	0	0	0	2
655	0	0	0	2
656	0	0	0	2
657	0	0	0	2
658	0	0	0	2
659	0	0	0	2
660	0	0	0	2
661	0	0	0	2
662	0	0	0	2
663	0	0	0	2
664	0	0	0	2
665	0	0	0	2
666	0	0	0	2
667	0	0	0	2
668	0	0	0	2
669	0	0	0	2
670	0	0	0	2
671	0	0	0	2
672	0	0	0	2
673	0	0	0	2
674	0	0	0	2
675	0	0	0	2
676	0	0	0	2
677	0	0	0	2
678	0	0	0	2
679	0	0	0	2
680	0	0	0	2
681	0	0	0	2
682	0	0	0	2
683	0	0	0	2
684	0	0	0	2
685	0	0	0	2
686	0	0	0	2
687	0	0	0	2
688	0	0	0	2
689	0	0	0	2
690	0	0	0	2
691	0	0	0	2
692	0	0	0	2
693	0	0	0	2
694	0	0	0	2
695	0	0	0	2
696	0	0	0	2
697	0	0	0	2
698	0	0	0	2
699	0	0	0	2
700	0	0	0	2
701	0	0	0	2
702	0	0	0	2
703	0	0	0	2
704	0	0	0	2
705	0	0	0	2
706	0	0	0	2
707	0	0	0	2
708	0	0	0	2
709	0	0	0	2
710	0	0	0	2
711	0	0	0	2
712	0	0	0	2
713	0	0	0	2
714	0	0	0	2
715	0	0	0	2
716	0	0	0	2
717	0	0	1	0
718	0	0	1	0
719	0	0	1	0
720	0	0	1	0
721	0	0	1	0
722	0	0	1	0
723	0	0	1	0
724	0	0	1	0
725	0	0	1	0
726	0	0	1	0
727	0	0	1	0
728	0	0	1	0
729	0	0	1	0
730	0	0	1	0
731	0	0	1	0
732	0	0	1	0
733	0	0	1	0
734	0	0	1	0
735	0	0	1	0
736	0	0	1	0
737	0	0	1	0
738	0	0	1	0
739	0	0	1	0
740	0	0	1	0
741	0	0	1	0
742	0	0	1	0
743	0	0	1	0
744	0	0	1	0
745	0	0	1	0
746	0	0	1	0
747	0	0	1	0
748	0	0	1	0
749	0	0	1	0
750	0	0	1	0
751	0	0	1	0
752	0	0	1	0
753	0	0	1	0
754	0	0	1	0
755	0	0	1	0
756	0	0	1	0
757	0	0	1	0
758	0	0	1	0
759	0	0	1	0
760	0	0	1	0
761	0	0	1	0
762	0	0	1	0
763	0	0	1	0
764	0	0	1	0
765	0	0	1	0
766	0	0	1	0
767	0	0	1	0
768	0	0	1	0
769	0	0	1	0
770	0	0	1	0
771	0	0	1	0
772	0	0	1	0
773	0	0	1	0
774	0	0	1	0
775	0	0	1	0
776	0	0	1	0
777	0	0	1	0
778	0	0	1	0
779	0	0	1	0
780	0	0	1	0
781	0	0	1	0
782	0	0	1	0
783	0	0	1	0
784	0	0	1	0
785	0	0	1	0
786	0	0	1	0
787	0	0	1	0
788	0	0	1	0
789	0	0	1	0
790	0	0	1	0
791	0	0	1	0
792	0	0	1	0
793	0	0	1	0
794	0	0	1	0
795	0	0	1	0
796	0	0	1	0
797	0	0	1	0
798	0	0	1	0
799	0	0	1	0
800	0	0	1	0
801	0	0	1	0
802	0	0	1	0
803	0	0	1	0
804	0	0	1	0
805	0	0	1	0
806	0	0	1	0
807	0	0	1	0
808	0	0	1	0
809	0	0	1	0
810	0	0	1	0
811	0	0	1	0
812	0	0	1	0
813	0	0	1	0
814	0	0	1	0
815	0	0	1	0
816	0	0	1	0
817	0	0	1	0
818	0	0	1	0
819	0	0	1	0
820	0	0	1	0
821	0	0	1	0
822	0	0	1	0
823	0	0	1	0
824	0	0	1	0
825	0	0	1	0
826	0	0	1	0
827	0	0	1	0
828	0	0	1	0
829	0	0	1	0
830	0	0	1	0
831	0	0	1	0
832	0	0	1	0
833	0	0	1	0
834	0	0	1	0
835	0	0	1	0
836	0	0	1	0
837	0	0	1	0
838	0	0	1	0
839	0	0	1	0
840	0	0	1	0
841	0	0	1	0
842	0	0	1	0
843	0	0	1	0
844	0	0	1	0
845	0	0	1	0
846	0	0	1	0
847	0	0	1	0
848	0	0	1	0
849	0	0	1	0
850	0	0	1	0
851	0	0	1	0
852	0	0	1	0
853	0	0	1	0
854	0	0	1	0
855	0	0	1	0
856	0	0	1	0
857	0	0	1	0
858	0	0	1	0
859	0	0	1	0
860	0	0	1	0
861	0	0	1	0
862	0	0	1	0
863	0	0	1	0
864	0	0	1	0
865	0	0	1	0
866	0	0	1	0
867	0	0	1	0
868	0	0	1	0
869	0	0	1	0
870	0	0	1	0
871	0	0	1	0
872	0	0	1	0
873	0	0	1	0
874	0	0	1	0
875	0	0	1	0
876	0	0	1	0
877	0	0	1	0
878	0	0	1	0
879	0	0	1	0
880	0	0	1	0
881	0	0	1	0
882	0	0	1	0
883	0	0	1	0
884	0	0	1	0
885	0	0	1	0
886	0	0	1	0
887	0	0	1	0
888	0	0	1	0
889	0	0	1	0
890	0	0	1	0
891	0	0	1	0
892	0	0	1	0
893	0	0	1	0
894	0	0	1	0
895	0	0	1	0
896	0	0	1	0
897	0	0	1	0
898	0	0	1	0
899	0	0	1	0
900	0	0	1	0
901	0	0	1	1
902	0	0	1	1
903	0	0	1	1
904	0	0	1	1
905	0	0	1	1
906	0	0	1	1
907	0	0	1	1
908	0	0	1	1
909	0	0	1	1
910	0	0	1	1
911	0	0	1	1
912	0	0	1	1
913	0	0	1	1
914	0	0	1	1
915	0	0	1	1
916	0	0	1	1
917	0	0	1	1
918	0	0	1	1
919	0	0	1	1
920	0	0	1	1
921	0	0	1	1
922	0	0	1	1
923	0	0	1	1
924	0	0	1	1
925	0	0	1	1
926	0	0	1	1
927	0	0	1	1
928	0	0	1	1
929	0	0	1	1
930	0	0	1	1
931	0	0	1	1
932	0	0	1	1
933	0	0	1	1
934	0	0	1	1
935	0	0	1	1
936	0	0	1	1
937	0	0	1	1
938	0	0	1	1
939	0	0	1	1
940	0	0	1	1
941	0	0	1	1
942	0	0	1	1
943	0	0	1	1
944	0	0	1	1
945	0	0	1	1
946	0	0	1	1
947	0	0	1	1
948	0	0	1	1
949	0	0	1	1
950	0	0	1	1
951	0	0	1	1
952	0	0	1	1
953	0	0	1	1
954	0	0	1	1
955	0	0	1	1
956	0	0	1	1
957	0	0	1	1
958	0	0	1	1
959	0	0	1	1
960	0	0	1	1
961	0	0	1	1
962	0	0	1	1
963	0	0	1	1
964	0	0	1	1
965	0	0	1	1
966	0	0	1	1
967	0	0	1	1
968	0	0	1	1
969	0	0	1	1
970	0	0	1	1
971	0	0	1	1
972	0	0	1	1
973	0	0	1	1
974	0	0	1	1
975	0	0	1	1
976	0	0	1	1
977	0	0	1	1
978	0	0	1	1
979	0	0	1	1
980	0	0	1	1
981	0	0	1	1
982	0	0	1	1
983	0	0	1	1
984	0	0	1	1
985	0	0	1	1
986	0	0	1	1
987	0	0	1	1
988	0	0	1	1
989	0	0	1	1
990	0	0	1	1
991	0	0	1	1
992	0	0	1	1
993	0	0	1	1
994	0	0	1	1
995	0	0	1	1
996	0	0	1	1
997	0	0	1	1
998	0	0	1	1
999	0	0	1	1
1000	0	0	1	1
1001	0	0	1	1
1002	0	0	1	1
1003	0	0	1	1
1004	0	0	1	1
1005	0	0	1	1
1006	0	0	1	1
1007	0	0	1	1
1008	0	0	1	1
1009	0	0	1	1
1010	0	0	1	1
1011	0	0	1	1
1012	0	0	1	1
1013	0	0	1	1
1014	0	0	1	1
1015	0	0	1	1
1016	0	0	1	1
1017	0	0	1	1
1018	0	0	1	1
1019	0	0	1	1
1020	0	0	1	1
1021	0	0	1	1
1022	0	0	1	1
1023	0	0	1	1
1024	0	0	1	1
1025	0	0	1	1
1026	0	0	1	1
1027	0	0	1	1
1028	0	0	1	1
1029	0	0	1	1
1030	0	0	1	1
1031	0	0	1	1
1032	0	0	1	1
1033	0	0	1	1
1034	0	0	1	1
1035	0	0	1	1
1036	0	0	1	1
1037	0	0	1	1
1038	0	0	1	1
1039	0	0	1	1
1040	0	0	1	1
1041	0	0	1	1
1042	0	0	1	1
1043	0	0	1	1
1044	0	0	1	1
1045	0	0	1	1
1046	0	0	1	1
1047	0	0	1	1
1048	0	0	1	1
1049	0	0	1	1
1050	0	0	1	1
1051	0	0	1	1
1052	0	0	1	1
1053	0	0	1	1
1054	0	0	1	1
1055	0	0	1	1
1056	0	0	1	1
1057	0	0	1	1
1058	0	0	1	1
1059	0	0	1	1
1060	0	0	1	1
1061	0	0	1	1
1062	0	0	1	1
1063	0	0	1	1
1064	0	0	1	1
1065	0	0	1	1
1066	0	0	1	1
1067	0	0	1	1
1068	0	0	1	1
1069	0	0	1	1
1070	0	0	1	1
1071	0	0	1	1
1072	0	0	1	1
1073	0	0	1	1
1074	0	0	1	1
1075	0	0	1	1
1076	0	0	1	1
1077	0	0	1	1
1078	0	0	1	1
1079	0	0	1	1
1080	0	0	1	1
1081	0	0	1	1
1082	0	0	1	1
1083	0	0	1	1
1084	0	0	1	1
1085	0	0	1	1
1086	0	0	1	1
1087	0	0	1	1
1088	0	0	1	1
1089	0	0	1	1
1090	0	0	1	1
1091	0	0	1	1
1092	0	0	1	1
1093	0	0	1	1
1094	0	0	1	1
1095	0	0	1	1
1096	0	0	1	1
1097	0	0	1	1
1098	0	0	1	1
1099	0	0	1	1
1100	0	0	1	1
1101	0	0	1	1
1102	0	0	1	1
1103	0	0	1	1
1104	0	0	1	1
1105	0	0	1	1
1106	0	0	1	1
1107	0	0	1	1
1108	0	0	1	1
1109	0	0	1	1
1110	0	0	1	1
1111	0	0	1	1
1112	0	0	1	1
1113	0	0	1	1
1114	0	0	1	1
1115	0	0	1	1
1116	0	0	1	1
1117	0	0	1	1
1118	0	0	1	1
1119	0	0	1	1
1120	0	0	1	1
1121	0	0	1	1
1122	0	0	1	1
1123	0	0	1	1
1124	0	0	1	1
1125	0	0	1	1
1126	0	0	1	1
1127	0	0	1	1
1128	0	0	1	1
1129	0	0	1	1
1130	0	0	1	1
1131	0	0	1	1
1132	0	0	1	1
1133	0	0	1	1
1134	0	0	1	1
1135	0	0	1	1
1136	0	0	1	1
1137	0	0	1	1
1138	0	0	1	1
1139	0	0	1	1
1140	0	0	1	1
1141	0	0	1	1
1142	0	0	1	2
1143	0	0	1	2
1144	0	0	1	2
1145	0	0	1	2
1146	0	0	1	2
1147	0	0	1	2
1148	0	0	1	2
1149	0	0	1	2
1150	0	0	1	2
1151	0	0	1	2
1152	0	0	1	2
1153	0	0	1	2
1154	0	0	1	2
1155	0	0	1	2
1156	0	0	1	2
1157	0	0	1	2
1158	0	0	1	2
1159	0	0	1	2
1160	0	0	1	2
1161	0	0	1	2
1162	0	0	1	2
1163	0	0	1	2
1164	0	0	1	2
1165	0	0	1	2
1166	0	0	1	2
1167	0	0	1	2
1168	0	0	1	2
1169	0	0	1	2
1170	0	0	1	2
1171	0	0	1	2
1172	0	0	1	2
1173	0	0	1	2
1174	0	0	1	2
1175	0	0	1	2
1176	0	0	1	2
1177	0	0	1	2
1178	0	0	1	2
1179	0	0	1	2
1180	0	0	1	2
1181	0	0	1	2
1182	0	0	1	2
1183	0	0	1	2
1184	0	0	1	2
1185	0	0	1	2
1186	0	0	1	2
1187	0	0	1	2
1188	0	0	1	2
1189	0	0	1	2
1190	0	0	1	2
1191	0	0	1	2
1192	0	0	1	2
1193	0	0	1	2
1194	0	0	1	2
1195	0	0	1	2
1196	0	0	1	2
1197	0	0	1	2
1198	0	0	1	2
1199	0	0	1	2
1200	0	0	1	2
1201	0	0	1	2
1202	0	0	1	2
1203	0	0	1	2
1204	0	0	1	2
1205	0	0	1	2
1206	0	0	1	2
1207	0	0	1	2
1208	0	0	1	2
1209	0	0	1	2
1210	0	0	1	2
1211	0	0	1	2
1212	0	0	1	2
1213	0	0	1	2
1214	0	0	1	2
1215	0	0	1	2
1216	0	0	1	2
1217	0	0	1	2
1218	0	0	1	2
1219	0	0	1	2
1220	0	0	1	2
1221	0	0	1	2
1222	0	0	1	2
1223	0	0	1	2
1224	0	0	1	2
1225	0	0	1	2
1226	0	0	1	2
1227	0	0	1	2
1228	0	0	1	2
1229	0	0	1	2
1230	0	0	1	2
1231	0	0	1	2
1232	0	0	1	2
1233	0	0	1	2
1234	0	0	1	2
1235	0	0	1	2
1236	0	0	1	2
1237	0	0	1	2
1238	0	0	1	2
1239	0	0	1	2
1240	0	0	1	2
1241	0	0	1	2
1242	0	0	1	2
1243	0	0	1	2
1244	0	0	1	2
1245	0	0	1	2
1246	0	0	1	2
1247	0	0	1	2
1248	0	0	1	2
1249	0	0	1	2
1250	0	0	1	2
1251	0	0	1	2
1252	0	0	1	2
1253	0	0	1	2
1254	0	0	1	2
1255	0	0	1	2
1256	0	0	1	2
1257	0	0	1	2
1258	0	0	1	2
1259	0	0	1	2
1260	0	0	1	2
1261	0	0	1	2
1262	0	0	1	2
1263	0	0	1	2
1264	0	0	1	2
1265	0	0	1	2
1266	0	0	1	2
1267	0	0	1	2
1268	0	0	1	2
1269	0	0	1	2
1270	0	0	1	2
1271	0	0	1	2
1272	0	0	1	2
1273	0	0	1	2
1274	0	0	1	2
1275	0	0	1	2
1276	0	0	1	2
1277	0	0	1	2
1278	0	0	1	2
1279	0	0	1	2
1280	0	0	1	2
1281	0	0	1	2
1282	0	0	1	2
1283	0	0	1	2
1284	0	0	1	2
1285	0	0	1	2
1286	0	0	1	2
1287	0	0	1	2
1288	0	0	1	2
1289	0	0	1	2
1290	0	0	1	2
1291	0	0	1	2
1292	0	0	1	2
1293	0	0	1	2
1294	0	0	1	2
1295	0	0	1	2
1296	0	0	1	2
1297	0	0	1	2
1298	0	0	1	2
1299	0	0	1	2
1300	0	0	1	2
1301	0	0	1	2
1302	0	0	1	2
1303	0	0	1	2
1304	0	0	1	2
1305	0	0	1	2
1306	0	0	1	2
1307	0	0	1	2
1308	0	0	1	2
1309	0	0	1	2
1310	0	0	1	2
1311	0	0	1	2
1312	0	0	1	2
1313	0	0	1	2
1314	0	0	1	2
1315	0	0	1	2
1316	0	0	1	2
1317	0	0	1	2
1318	0	0	1	2
1319	0	0	1	2
1320	0	0	1	2
1321	0	0	1	2
1322	0	0	1	2
1323	0	0	1	2
1324	0	0	1	2
1325	0	0	1	2
1326	0	0	1	2
1327	0	0	1	2
1328	0	0	1	2
1329	0	0	1	2
1330	0	0	1	2
1331	0	0	1	2
1332	0	0	1	2
1333	0	0	1	2
1334	0	0	1	2
1335	0	0	1	2
1336	0	0	1	2
1337	0	0	1	2
1338	0	0	1	2
1339	0	0	1	2
1340	0	0	1	2
1341	0	0	1	2
1342	0	0	1	2
1343	0	0	1	2
1344	0	0	1	2
1345	0	0	1	2
1346	0	0	1	2
1347	0	0	1	2
1348	0	0	1	2
1349	0	0	1	2
1350	0	0	1	2
1351	0	0	1	2
1352	0	0	1	2
1353	0	0	1	2
1354	0	0	1	2
1355	0	0	1	2
1356	0	0	1	2
1357	0	0	1	2
1358	0	0	1	2
1359	0	0	1	2
1360	0	0	1	2
1361	0	0	1	2
1362	0	0	1	2
1363	0	0	1	2
1364	0	0	1	2
1365	0	0	1	2
1366	0	0	1	2
1367	0	0	1	2
1368	0	0	1	2
1369	0	0	1	2
1370	0	0	1	2
1371	0	0	1	2
1372	0	0	1	2
1373	0	0	1	2
1374	0	0	1	2
1375	0	0	1	2
1376	0	0	1	2
1377	0	0	1	2
1378	0	0	1	2
1379	0	0	1	2
1380	0	0	1	2
1381	0	0	1	2
1382	0	0	1	2
1383	0	0	1	2
1384	0	0	1	2
1385	0	0	1	2
1386	0	0	1	2
1387	0	0	1	2
1388	0	0	1	2
1389	0	0	1	2
1390	0	0	1	2
1391	0	0	1	2
1392	0	0	1	2
1393	0	0	1	2
1394	0	0	1	2
1395	0	0	1	2
1396	0	0	1	2
1397	0	0	1	2
1398	0	0	1	2
1399	0	0	1	2
1400	0	0	1	2
1401	0	0	1	2
1402	0	0	1	2
1403	0	0	1	2
1404	0	0	1	2
1405	0	0	1	2
1406	0	0	1	2
1407	0	0	1	2
1408	0	0	1	2
1409	0	0	1	2
1410	0	0	1	2
1411	0	0	1	2
1412	0	0	1	2
1413	0	0	1	2
1414	0	0	1	2
1415	0	0	1	2
1416	0	0	1	2
1417	0	0	1	2
1418	0	0	1	2
1419	0	0	1	2
1420	0	0	1	2
1421	0	0	1	2
1422	0	0	1	2
1423	0	0	1	2
1424	0	0	1	2
1425	0	0	1	2
1426	0	0	1	2
1427	0	0	1	2
1428	0	0	1	2
1429	0	0	1	2
1430	0	0	1	2
1431	0	0	1	2
1432	0	0	1	2
1433	0	0	1	2
1434	0	0	1	2
1435	0	0	1	2
1436	0	0	1	2
1437	0	0	1	2
1438	0	0	2	0
1439	0	0	2	0
1440	0	0	2	0
1441	0	0	2	0
1442	0	0	2	0
1443	0	0	2	0
1444	0	0	2	0
1445	0	0	2	0
1446	0	0	2	0
1447	0	0	2	0
1448	0	0	2	0
1449	0	0	2	0
1450	0	0	2	0
1451	0	0	2	0
1452	0	0	2	0
1453	0	0	2	0
1454	0	0	2	0
1455	0	0	2	0
1456	0	0	2	0
1457	0	0	2	0
1458	0	0	2	0
1459	0	0	2	0
1460	0	0	2	0
1461	0	0	2	0
1462	0	0	2	0
1463	0	0	2	0
1464	0	0	2	1
1465	0	0	2	1
1466	0	0	2	1
1467	0	0	2	1
1468	0	0	2	1
1469	0	0	2	1
1470	0	0	2	1
1471	0	0	2	1
1472	0	0	2	1
1473	0	0	2	1
1474	0	0	2	1
1475	0	0	2	1
1476	0	0	2	1
1477	0	0	2	1
1478	0	0	2	1
1479	0	0	2	1
1480	0	0	2	1
1481	0	0	2	1
1482	0	0	2	1
1483	0	0	2	1
1484	0	0	2	1
1485	0	0	2	1
1486	0	0	2	1
1487	0	0	2	1
1488	0	0	2	1
1489	0	0	2	1
1490	0	0	2	1
1491	0	0	2	1
1492	0	0	2	1
1493	0	0	2	1
1494	0	0	2	1
1495	0	0	2	1
1496	0	0	2	1
1497	0	0	2	1
1498	0	0	2	1
1499	0	0	2	1
1500	0	0	2	1
1501	0	0	2	1
1502	0	0	2	1
1503	0	0	2	1
1504	0	0	2	1
1505	0	0	2	1
1506	0	0	2	1
1507	0	0	2	1
1508	0	0	2	1
1509	0	0	2	1
1510	0	0	2	1
1511	0	0	2	1
1512	0	0	2	1
1513	0	0	2	1
1514	0	0	2	1
1515	0	0	2	1
1516	0	0	2	1
1517	0	0	2	2
1518	0	0	2	2
1519	0	0	2	2
1520	0	0	2	2
1521	0	0	2	2
1522	0	0	2	2
1523	0	0	2	2
1524	0	0	2	2
1525	0	0	2	2
1526	0	0	2	2
1527	0	0	2	2
1528	0	0	2	2
1529	0	0	2	2
1530	0	0	2	2
1531	0	0	2	2
1532	0	0	2	2
1533	0	0	2	2
1534	0	0	2	2
1535	0	0	2	2
1536	0	0	2	2
1537	0	0	2	2
1538	0	0	2	2
1539	0	0	2	2
1540	0	0	2	2
1541	0	0	2	2
1542	0	0	2	2
1543	0	0	2	2
1544	0	0	2	2
1545	0	0	2	2
1546	0	0	2	2
1547	0	0	2	2
1548	0	0	2	2
1549	0	0	2	2
1550	0	0	2	2
1551	0	0	2	2
1552	0	0	2	2
1553	0	0	2	2
1554	0	0	2	2
1555	0	0	2	2
1556	0	0	2	2
1557	0	0	2	2
1558	0	0	2	2
1559	0	0	2	2
1560	0	0	2	2
1561	0	0	2	2
1562	0	0	2	2
1563	0	0	2	2
1564	0	0	2	2
1565	0	0	2	2
1566	0	0	2	2
1567	0	0	2	2
1568	0	0	2	2
1569	0	0	2	2
1570	0	1	0	0
1571	0	1	0	0
1572	0	1	0	0
1573	0	1	0	0
1574	0	1	0	0
1575	0	1	0	0
1576	0	1	0	0
1577	0	1	0	0
1578	0	1	0	0
1579	0	1	0	0
1580	0	1	0	0
1581	0	1	0	0
1582	0	1	0	0
1583	0	1	0	0
1584	0	1	0	0
1585	0	1	0	0
1586	0	1	0	0
1587	0	1	0	0
1588	0	1	0	0
1589	0	1	0	0
1590	0	1	0	0
1591	0	1	0	0
1592	0	1	0	0
1593	0	1	0	0
1594	0	1	0	0
1595	0	1	0	0
1596	0	1	0	0
1597	0	1	0	0
1598	0	1	0	0
1599	0	1	0	0
1600	0	1	0	0
1601	0	1	0	0
1602	0	1	0	0
1603	0	1	0	0
1604	0	1	0	0
1605	0	1	0	0
1606	0	1	0	0
1607	0	1	0	0
1608	0	1	0	0
1609	0	1	0	0
1610	0	1	0	0
1611	0	1	0	0
1612	0	1	0	0
1613	0	1	0	0
1614	0	1	0	0
1615	0	1	0	0
1616	0	1	0	0
1617	0	1	0	0
1618	0	1	0	0
1619	0	1	0	0
1620	0	1	0	0
1621	0	1	0	0
1622	0	1	0	0
1623	0	1	0	0
1624	0	1	0	0
1625	0	1	0	0
1626	0	1	0	0
1627	0	1	0	0
1628	0	1	0	0
1629	0	1	0	0
1630	0	1	0	0
1631	0	1	0	0
1632	0	1	0	0
1633	0	1	0	0
1634	0	1	0	0
1635	0	1	0	0
1636	0	1	0	0
1637	0	1	0	0
1638	0	1	0	0
1639	0	1	0	0
1640	0	1	0	0
1641	0	1	0	0
1642	0	1	0	0
1643	0	1	0	0
1644	0	1	0	0
1645	0	1	0	0
1646	0	1	0	0
1647	0	1	0	0
1648	0	1	0	0
1649	0	1	0	0
1650	0	1	0	0
1651	0	1	0	0
1652	0	1	0	0
1653	0	1	0	0
1654	0	1	0	0
1655	0	1	0	0
1656	0	1	0	0
1657	0	1	0	0
1658	0	1	0	0
1659	0	1	0	0
1660	0	1	0	0
1661	0	1	0	0
1662	0	1	0	0
1663	0	1	0	0
1664	0	1	0	0
1665	0	1	0	0
1666	0	1	0	0
1667	0	1	0	0
1668	0	1	0	0
1669	0	1	0	0
1670	0	1	0	0
1671	0	1	0	0
1672	0	1	0	0
1673	0	1	0	0
1674	0	1	0	0
1675	0	1	0	0
1676	0	1	0	0
1677	0	1	0	0
1678	0	1	0	0
1679	0	1	0	0
1680	0	1	0	0
1681	0	1	0	0
1682	0	1	0	0
1683	0	1	0	0
1684	0	1	0	0
1685	0	1	0	0
1686	0	1	0	0
1687	0	1	0	0
1688	0	1	0	0
1689	0	1	0	0
1690	0	1	0	0
1691	0	1	0	0
1692	0	1	0	0
1693	0	1	0	0
1694	0	1	0	0
1695	0	1	0	0
1696	0	1	0	0
1697	0	1	0	0
1698	0	1	0	0
1699	0	1	0	0
1700	0	1	0	0
1701	0	1	0	0
1702	0	1	0	0
1703	0	1	0	0
1704	0	1	0	0
1705	0	1	0	0
1706	0	1	0	0
1707	0	1	0	0
1708	0	1	0	0
1709	0	1	0	0
1710	0	1	0	0
1711	0	1	0	0
1712	0	1	0	0
1713	0	1	0	0
1714	0	1	0	0
1715	0	1	0	0
1716	0	1	0	0
1717	0	1	0	0
1718	0	1	0	0
1719	0	1	0	0
1720	0	1	0	0
1721	0	1	0	0
1722	0	1	0	0
1723	0	1	0	0
1724	0	1	0	0
1725	0	1	0	0
1726	0	1	0	0
1727	0	1	0	0
1728	0	1	0	0
1729	0	1	0	0
1730	0	1	0	0
1731	0	1	0	0
1732	0	1	0	0
1733	0	1	0	0
1734	0	1	0	0
1735	0	1	0	0
1736	0	1	0	0
1737	0	1	0	0
1738	0	1	0	0
1739	0	1	0	0
1740	0	1	0	0
1741	0	1	0	0
1742	0	1	0	0
1743	0	1	0	0
1744	0	1	0	0
1745	0	1	0	0
1746	0	1	0	0
1747	0	1	0	0
1748	0	1	0	0
1749	0	1	0	0
1750	0	1	0	0
1751	0	1	0	0
1752	0	1	0	0
1753	0	1	0	0
1754	0	1	0	0
1755	0	1	0	0
1756	0	1	0	0
1757	0	1	0	0
1758	0	1	0	0
1759	0	1	0	0
1760	0	1	0	0
1761	0	1	0	0
1762	0	1	0	0
1763	0	1	0	0
1764	0	1	0	0
1765	0	1	0	0
1766	0	1	0	0
1767	0	1	0	0
1768	0	1	0	0
1769	0	1	0	0
1770	0	1	0	0
1771	0	1	0	0
1772	0	1	0	0
1773	0	1	0	0
1774	0	1	0	0
1775	0	1	0	0
1776	0	1	0	0
1777	0	1	0	0
1778	0	1	0	0
1779	0	1	0	0
1780	0	1	0	0
1781	0	1	0	0
1782	0	1	0	0
1783	0	1	0	0
1784	0	1	0	0
1785	0	1	0	0
1786	0	1	0	0
1787	0	1	0	0
1788	0	1	0	0
1789	0	1	0	0
1790	0	1	0	0
1791	0	1	0	0
1792	0	1	0	0
1793	0	1	0	0
1794	0	1	0	0
1795	0	1	0	0
1796	0	1	0	0
1797	0	1	0	0
1798	0	1	0	0
1799	0	1	0	0
1800	0	1	0	0
1801	0	1	0	0
1802	0	1	0	0
1803	0	1	0	0
1804	0	1	0	0
1805	0	1	0	0
1806	0	1	0	0
1807	0	1	0	0
1808	0	1	0	0
1809	0	1	0	0
1810	0	1	0	0
1811	0	1	0	0
1812	0	1	0	0
1813	0	1	0	0
1814	0	1	0	0
1815	0	1	0	0
1816	0	1	0	0
1817	0	1	0	0
1818	0	1	0	0
1819	0	1	0	0
1820	0	1	0	0
1821	0	1	0	0
1822	0	1	0	0
1823	0	1	0	0
1824	0	1	0	0
1825	0	1	0	0
1826	0	1	0	0
1827	0	1	0	0
1828	0	1	0	0
1829	0	1	0	0
1830	0	1	0	0
1831	0	1	0	0
1832	0	1	0	0
1833	0	1	0	0
1834	0	1	0	0
1835	0	1	0	0
1836	0	1	0	0
1837	0	1	0	0
1838	0	1	0	0
1839	0	1	0	0
1840	0	1	0	0
1841	0	1	0	0
1842	0	1	0	0
1843	0	1	0	0
1844	0	1	0	0
1845	0	1	0	0
1846	0	1	0	0
1847	0	1	0	0
1848	0	1	0	0
1849	0	1	0	0
1850	0	1	0	1
1851	0	1	0	1
1852	0	1	0	1
1853	0	1	0	1
1854	0	1	0	1
1855	0	1	0	1
1856	0	1	0	1
1857	0	1	0	1
1858	0	1	0	1
1859	0	1	0	1
1860	0	1	0	1
1861	0	1	0	1
1862	0	1	0	1
1863	0	1	0	1
1864	0	1	0	1
1865	0	1	0	1
1866	0	1	0	1
1867	0	1	0	1
1868	0	1	0	1
1869	0	1	0	1
1870	0	1	0	1
1871	0	1	0	1
1872	0	1	0	1
1873	0	1	0	1
1874	0	1	0	1
1875	0	1	0	1
1876	0	1	0	1
1877	0	1	0	1
1878	0	1	0	1
1879	0	1	0	1
1880	0	1	0	1
1881	0	1	0	1
1882	0	1	0	1
1883	0	1	0	1
1884	0	1	0	1
1885	0	1	0	1
1886	0	1	0	1
1887	0	1	0	1
1888	0	1	0	1
1889	0	1	0	1
1890	0	1	0	1
1891	0	1	0	1
1892	0	1	0	1
1893	0	1	0	1
1894	0	1	0	1
1895	0	1	0	1
1896	0	1	0	1
1897	0	1	0	1
1898	0	1	0	1
1899	0	1	0	1
1900	0	1	0	1
1901	0	1	0	1
1902	0	1	0	1
1903	0	1	0	1
1904	0	1	0	1
1905	0	1	0	1
1906	0	1	0	1
1907	0	1	0	1
1908	0	1	0	1
1909	0	1	0	1
1910	0	1	0	1
1911	0	1	0	1
1912	0	1	0	1
1913	0	1	0	1
1914	0	1	0	1
1915	0	1	0	1
1916	0	1	0	1
1917	0	1	0	1
1918	0	1	0	1
1919	0	1	0	1
1920	0	1	0	1
1921	0	1	0	1
1922	0	1	0	1
1923	0	1	0	1
1924	0	1	0	1
1925	0	1	0	1
1926	0	1	0	1
1927	0	1	0	1
1928	0	1	0	1
1929	0	1	0	1
1930	0	1	0	1
1931	0	1	0	1
1932	0	1	0	1
1933	0	1	0	1
1934	0	1	0	1
1935	0	1	0	1
1936	0	1	0	1
1937	0	1	0	1
1938	0	1	0	1
1939	0	1	0	1
1940	0	1	0	1
1941	0	1	0	1
1942	0	1	0	1
1943	0	1	0	1
1944	0	1	0	1
1945	0	1	0	1
1946	0	1	0	1
1947	0	1	0	1
1948	0	1	0	1
1949	0	1	0	1
1950	0	1	0	1
1951	0	1	0	1
1952	0	1	0	1
1953	0	1	0	1
1954	0	1	0	1
1955	0	1	0	1
1956	0	1	0	1
1957	0	1	0	1
1958	0	1	0	1
1959	0	1	0	1
1960	0	1	0	1
1961	0	1	0	1
1962	0	1	0	1
1963	0	1	0	1
1964	0	1	0	1
1965	0	1	0	1
1966	0	1	0	1
1967	0	1	0	1
1968	0	1	0	1
1969	0	1	0	1
1970	0	1	0	1
1971	0	1	0	1
1972	0	1	0	1
1973	0	1	0	1
1974	0	1	0	1
1975	0	1	0	1
1976	0	1	0	1
1977	0	1	0	1
1978	0	1	0	1
1979	0	1	0	1
1980	0	1	0	1
1981	0	1	0	1
1982	0	1	0	1
1983	0	1	0	1
1984	0	1	0	1
1985	0	1	0	1
1986	0	1	0	1
1987	0	1	0	1
1988	0	1	0	1
1989	0	1	0	1
1990	0	1	0	1
1991	0	1	0	1
1992	0	1	0	1
1993	0	1	0	1
1994	0	1	0	1
1995	0	1	0	1
1996	0	1	0	1
1997	0	1	0	1
1998	0	1	0	1
1999	0	1	0	1
[truncated: 3,518 more rows]
